# Supplementary material for: Combination of violet light irradiation and collagenase treatments in a rabbit model of keratoconus
Source: Front Med (Lausanne). 2023 May 24;10:1109689. doi: 10.3389/fmed.2023.1109689 (PMC10246739; doi:10.3389/fmed.2023.1109689)
Supplement: Supplementary file 1 [file Table_1.XLSX]

## Sheet: Table
Table 1&2												Table 4									Table 5								Table 6
Collagenase												Collagenase									0.03								Axial length in day 7
Baseline	Steep K	Astigmatism		Day 7	Steep K	Astigmatism		Change in Steep K	Change in Astigmatism			Baseline	CCT		Day 7	CCT		Change in CCT			Collagenase		KeraVio with collagenase		Control				Collagenase		KeraVio with collagenase		Control	CCT
A1	55.43	2.55		A1	53.92	17.3		-1.51	14.75			A1	388		A1	347		-41			A1	180.47	B1	66.14	C1	233.16			A1	18.1	B1	17.7	C1	18.1
A2	54.79	1.79		A2	68.5	28.04		13.71	26.25			A2	432		A2	289		-143			A2	80.77	B2	122.39	C2	712.19			A2	22.2	B2	21.1	C2	16.6
A3	53.87	1.3		A3	63.75	27.91		9.88	26.61			A3	356		A3	291		-65			A3	19.01	B3	317.37	C3	308.97			A3	20.1	B3	19.1	C3	16.7
A4	55.6	1.7		A4	63.37	8.32		7.77	6.62			A4	342		A4	288		-54			A4	106.5	B4	551.45	C4	164.86			A4	20.1	B4	17.5	C4	14.2
A5	54.83	1.52		A5	64.9	19.18		10.07	17.66			A5	387		A5	206		-181			A5	102.33	B5	253.53	C5	364.11			A5	22.1	B5	20.6	C5	17.4
A6	53.86	1.6		A6	56.4	20.04		2.54	18.44			A6	377		A6	317		-60			A6	92.3	B6	266.13	C6	343.13			A6	19.1	B6	18.3	C6	15.7
Mean	54.73	1.74333			61.8067	20.1317		7.07667	18.3883			Mean	380.333			289.667		-90.6667			Mean	96.8967		262.835		354.403			Mean	20.2833		19.05		16.45
SD	0.742563	0.429356			5.51401	7.36875		5.57876	7.50554			SD	31.1298			46.9879		57.1128			SD	51.8725		170.167		190.223			SD	1.62532		1.50964		1.36638
KeraVio with collagenase												KeraVio with collagenase									0.05
Baseline	Steep K	Astigmatism		Day 7	Steep K	Astigmatism		Change in Steep K	Change in Astigmatism			Baseline	CCT		Day 7	CCT		Change in CCT			Collagenase		KeraVio with collagenase		Control
B1	53.83	3.77			68.37	20.25		14.54	16.48			B1	347			253		-94			A1	201.29	B1	69.98	C1	263.07			Table 6
B2	63.55	7.18			70.75	29.33		7.2	22.15			B2	421			181		-240			A2	69.88	B2	104.82	C2	822.75				Axial length at day 7 (mm)	*P value	†P value
B3	55.74	5.1			56.12	11.25		0.38	6.15			B3	355			386		31			A3	25.2	B3	314.88	C3	356.44			Collagenase	20.28 ± 1.63	0.004329	n/a
B4	56.12	7.69			55.12	21.33		-1	13.64			B4	396			230		-166			A4	107.53	B4	669.32	C4	189.28			KeraVio with collagenase	19.05 ± 1.51	0.00865801	0.251082
B5	56.83	5.66			62.5	20.33		5.67	14.67			B5	363			320		-43			A5	115.33	B5	283.31	C5	420.14			Control	16.45 ± 1.37	n/a	n/a
B6	52.86	4.36			62.69	20.5		9.83	16.14			B6	380			370		-10			A6	104.83	B6	295.81	C6	395.67
Mean	56.4883	5.62667			62.5917	20.4983		6.10333	14.8717			Mean	377			290		-87			Mean	104.01		289.687		407.892
SD	3.76593	1.54921			6.28767	5.73257		5.82529	5.1922			SD	27.8783			81.6897		101.477			SD	58.276		213.205		220.825
Control												Control									0.1
Baseline	Steep K	Astigmatism		Day 7	Steep K	Astigmatism		Change in Steep K	Change in Astigmatism			Baseline	CCT		Day 7	CCT		Change in CCT			Collagenase		KeraVio with collagenase		Control
C1	56.85	5.1			50.75	2.36		-6.1	-2.74			C1	351			343		-8			A1	270.09	B1	104	C1	473.45
C2	55.72	1.01			53.17	3.77		-2.55	2.76			C2	332			359		27			A2	64.69	B2	106.77	C2	1121
C3	57.72	4.48			54.05	3.68		-3.67	-0.8			C3	310			315		5			A3	35.96	B3	498.28	C3	540.49
C4	61.5	6.34			53.37	1.64		-8.13	-4.7			C4	361			340		-21			A4	116.32	B4	1155.9	C4	282.52
C5	56.97	4.11			54.01	3.28		-2.96	-0.83			C5	363			350		-13			A5	110.35	B5	455.33	C5	590.11
C6	56.93	3.21			53	2.89		-3.93	-0.32			C6	333			339		6			A6	131.45	B6	477.81	C6	619.33
Mean	57.615	4.04167			53.0583	2.93667		-4.55667	-1.105			Mean	341.667			341		-0.666667			Mean	121.477		466.348		604.483
SD	2.00827	1.81559			1.21082	0.822306		2.14035	2.50281			SD	20.432			14.7648		17.0958			SD	81.0847		384.017		280.051
A:Collagenase
B:KeraVio with collagenase
C:Control												Table 4									Table 5
													Baseline (μm)	1 week (μm)	Change from baseline to 1 week (μm)	*P value	†P value					3% (kPa)	*P value	†P value	5% (kPa)	*P value	†P value	10% (kPa)	*P value	†P value
												Collagenase	380.33 ± 31.13	289.67 ± 46.99	-90.67 ± 57.11	0.0021645	n/a				Collagenase	96.60 ± 51.87	0.004329	n/a	104.01 ± 58.28	0.004329	n/a	121.48 ± 81.08	0.0021645	n/a
												KeraVio with collagenase	377.00 ± 27.88	290.00 ± 81.69	-87.00 ±101.48	0.132035	0.818182				KeraVio with collagenase	262.84 ± 170.17	0.393939	0.0649351	289.69 ± 213.20	0.309524	0.132035	466.35 ± 384.02	0.309524	0.132035
												Control	341.67 ± 20.43	341.00 ± 14.76	-0.67 ± 17.10	n/a	n/a				Control	354.40 ± 190.22	n/a	n/a	407.89 ± 220.83	n/a	n/a	604.48 ± 280.05	n/a	n/a
Table 1
	Baseline dioptres (D)	1 week (D)	Change from baseline to 1 week (D)	*P value	†P value
Collagenase	54.73 ± 0.74	61.81 ± 5.51	7.08 ± 5.58	0.002	n/a
KeraVio with collagenase	56.49 ± 3.77	62.59 ± 6.29	6.10 ± 5.83	0.002	0.699
Control	57.62 ± 2.01	53.06 ± 1.21	-4.56 ± 2.14	n/a	n/a
Table 2
	Baseline (D)	1 week (D)	Change from baseline to 1 week (D)	*P value	†P value
Collagenase	1.74 ± 0.43	20.13 ± 7.37	18.39 ± 7.51	0.0021645	n/a
KeraVio with collagenase	5.63 ± 1.55	20.50 ± 5.73	14.87 ± 5.19	0.0021645	0.24026
Control	4.04 ± 1.82	2.94 ± 0.82	-1.11 ± 2.50	n/a	n/a
